# Supplementary material for: Diuron tolerance and potential degradation by pelagic microbiomes in the Great Barrier Reef lagoon
Source: PeerJ. 2016 Mar 8;4:e1758. doi: 10.7717/peerj.1758 (PMC4793316; doi:10.7717/peerj.1758)
Supplement: Table S1 — The number of OTUs, species richness (Chao1) and overall species diversity (Shannon-Wiener index) were calculated after rarefaction, taxonomic assignments and gene-copy number correction. [file peerj-04-1758-s008.odt]

Treatment
Incubation length (days)
Replicate
# OTUS
Species richness (Chao1)
Species diversity (Shannon-Wiener)
Control / Light
0

R2
271
48.0
2.58
R3
789
86.3
3.08
R4
646
71.2
2.59
2
R2
246
48.1
1.61
R3
307
43.3
2.36
R4
520
54.5
2.73
7
R2
307
49.5
2.53
R3
291
48.0
2.40
R4
469
54.0
2.58
28
R2
185
42.6
1.94
R3
228
66.5
1.68
R4
298
55.0
2.16
120
R2
193
57.5
2.42
R3
331
75.0
2.46
R4
383
66.0
2.65
365
R2
108
28.0
1.13
R3
171
39.5
2.30
R4
671
77.0
3.19
Diuron / Light
0
R2
186
48.0
2.63
R3
269
44.2
2.55
R4
492
56.0
2.99
2
R2
319
48.5
2.11
R3
372
57.5
2.68
R4
619
76.0
2.99
7
R2
334
46.0
2.00
R3
319
49.0
2.39
R4
349
46.5
2.36
28
R2
293
57.5
2.03
R3
196
46.5
1.70
R4
1061
100.5
2.92
120
R2
165
44.4
1.19
R3
286
49.0
2.08
R4
257
55.4
2.19
365
R2
218
53.8
2.36
R3
167
33.5
1.73
R4
259
56.4
1.86
Control / Dark
0
R2
531
47.5
2.62
R3
498
63.0
2.50
R4
560
57.3
1.36
2
R2
277
42.0
1.89
R3
302
44.3
2.46
R4
457
44.5
2.71
7
R2
386
48.6
2.22
R3
347
46.5
2.27
R4
359
50.3
2.29
28
R2
199
46.2
1.06
R3
189
42.8
1.39
R4
282
57.3
2.49
120
R2
578
75.5
2.89
R3
574
75.5
2.81
R4
206
52.0
2.10
365
R2
121
51.2
0.99
R3
119
41.0
1.90
R4
628
69.1
3.12
Diuron / Dark
0
R2
964
85.3
3.22
R3
936
81.2
3.14
R4
634
57.5
1.99
2
R2
256
47.8
1.86
R3
375
58.5
2.66
R4
360
47.0
2.73
7
R2
300
58.0
2.36
R3
337
53.2
2.21
R4
350
50.0
2.26
28
R2
73
31.0
0.94
R3
191
49.5
1.98
R4
428
57.0
2.46
120
R2
114
47.0
1.58
R3
168
45.0
2.08
R4
305
65.0
2.28
365
R2
63
33.3
0.28
R3
111
60.0
0.38
R4
918
82.0
1.91
