# Supplementary material for: Diuron tolerance and potential degradation by pelagic microbiomes in the Great Barrier Reef lagoon
Source: PeerJ. 2016 Mar 8;4:e1758. doi: 10.7717/peerj.1758 (PMC4793316; doi:10.7717/peerj.1758)
Supplement: Table S2 — Classification performed using RDP (80% confidence) and Silva’s SINA (95% identity). [file peerj-04-1758-s009.odt]

RDP Classifier 
Silva's SINA
OTU_12
Bacteria; Proteobacteria
Bacteria; Proteobacteria; Gammaproteobacteria; Salinisphaerales; Salinisphaeraceae; Salinisphaera
OTU_13
Bacteria; Proteobacteria; Gammaproteobacteria
Bacteria; Proteobacteria; Gammaproteobacteria; Legionellales; Coxiellaceae; Coxiella
OTU_20
Bacteria
Bacteria; Proteobacteria; Deltaproteobacteria; GR-WP33-30
