# Supplementary material for: Diuron tolerance and potential degradation by pelagic microbiomes in the Great Barrier Reef lagoon
Source: PeerJ. 2016 Mar 8;4:e1758. doi: 10.7717/peerj.1758 (PMC4793316; doi:10.7717/peerj.1758)
Supplement: Table S3 — ∗ Average for the sampling and six preceding days (7–13 Oct 2009 for Dunk Island, 8–14 May 2012 for Cape Ferguson). ∗∗ Average for the periods spanning 1 Apr–31 Oct in the years 2009–2012. ∗∗∗ Average for the periods spanning 1 Nov–31 Mar in the years 2009–2012. Data source: Queensland Government Department of Natural Resources and Mines Water Monitoring Information Portal ( http://water-monitoring.information.qld.gov.au). [file peerj-04-1758-s010.odt]

Site
Upstream rivers
Distance to river mouth (km)
River discharge (ML/d)
Sampling week*
Dry season**
Wet season***
Dunk Island
Tully
14.8
1,050
7,600
16,000
Herbert
68.5
330
5,060
33,191
Cape Ferguson
Haughton
16.6
393
414
4,420
Burdekin
83.6
6,260
9,311
113,000
