# Supplementary material for: Diuron tolerance and potential degradation by pelagic microbiomes in the Great Barrier Reef lagoon
Source: PeerJ. 2016 Mar 8;4:e1758. doi: 10.7717/peerj.1758 (PMC4793316; doi:10.7717/peerj.1758)
Supplement: Table S4 — ∗ Average for the sampling and six preceding days (7–13 Oct 2009 for Dunk Island, 8–14 May 2012 for Cape Ferguson). ∗∗ Average for the periods spanning 1 Apr–31 Oct in the years 2009–2012. ∗∗∗ Average for the periods spanning 1 Nov–31 Mar in the years 2009–2012. Data source: Australian Government Bureau of Meteorology Climate Data Online ( http://www.bom.gov.au/climate/data). [file peerj-04-1758-s011.odt]

Site
Sampling week*
Dry season**
Wet season***
Dunk Island
28.0
26.5
30.9
Cape Ferguson
28.7
27.6
30.8
