# Supplementary material for: Diuron tolerance and potential degradation by pelagic microbiomes in the Great Barrier Reef lagoon
Source: PeerJ. 2016 Mar 8;4:e1758. doi: 10.7717/peerj.1758 (PMC4793316; doi:10.7717/peerj.1758)
Supplement: Table S5 — Data source: Lewis et al., 2009; Kennedy et al., 2012a; Kennedy et al., 2012b. [file peerj-04-1758-s012.odt]

Site
Diuron
PSII HEq
Maximum concentration (μg/L)
Frequency of detection (%)
Average value
Dry season
Wet season
Dunk Island
19
92
2.9–3.8
5
4
Cape Ferguson (Cape Cleveland & Magnetic Island)
3.8
86–88
2.3–6.9
5
4-5
