# Supplementary material for: Diuron tolerance and potential degradation by pelagic microbiomes in the Great Barrier Reef lagoon
Source: PeerJ. 2016 Mar 8;4:e1758. doi: 10.7717/peerj.1758 (PMC4793316; doi:10.7717/peerj.1758)
Supplement: Table S6 — Each water quality index values is measured over four years. PN denotes particulate organic nitrogen, PP particulate phosphorus, Chl a chlorophyll a, and SS suspended solids. The water quality index was color-coded as: dark green (very good), light green (good), yellow (moderate), orange (poor), and red (very poor). Data source: Thompson et al., 2014. [file peerj-04-1758-s013.odt]

Site
Index year range
PN
(μg/L)
PP
(μg/L)
Chl a
(μg/L)
SS
(mg/L)
Secchi
(m)
Turbidity
(NTU)
Water quality index
Dunk Island
2007–10 
1.08
0.11
0.49
2.39
5.39
2.37
-0.10
2008–11 
1.07
0.11
0.56
2.87
5.00
2.48
-0.21
2009–12 
1.08
0.11
0.54
2.33
4.68
2.79
-0.16
2010–13 
1.08
0.10
0.54
2.16
4.99
2.86
-0.14
Average
1.08
0.11
0.53
2.44
5.02
2.63
-0.15
Cape Ferguson (Magnetic Island)


2009–12 
1.11
0.11
0.53
1.84
4.86
2.29
-0.08
2010–13 
1.07
0.11
0.52
1.85
4.98
2.64
-0.10
2011–14 
1.12
0.12
0.57
1.91
4.34
2.87
-0.21
Average
1.10
0.11
0.54
1.87
4.73
2.60
-0.13
